# Supplementary material for: Identification of Novel Putative Bacterial Feruloyl Esterases From Anaerobic Ecosystems by Use of Whole-Genome Shotgun Metagenomics and Genome Binning
Source: Front Microbiol. 2019 Nov 20;10:2673. doi: 10.3389/fmicb.2019.02673 (PMC6879456; doi:10.3389/fmicb.2019.02673)
Supplement: TABLE S1 — Genome quality and taxonomic classifications of recovered genomes searched for feruloyl esterase coding capacities. [file Table_1.xlsx]

## Sheet: Table S1
Table S1. Genome quality and taxonomic classifications of recovered genomes searched for feruloyl esterase coding capacities.
Pooled dataset	Bin_ID	Bin_size (MiB)	Completeness	Contamination	Taxonomic classification			Assigned taxon
					Checkm	METAXA2	Phylophlan
Cow	Cow.1	2.4	96.42	0.69	o__Clostridiales	SSU: f_Lachnospiraceae	p__Firmicutes	f_Lachnospiraceae
	Cow.2	2.7	93.35	0.19	g__Prevotella	SSU: o_Bacteroidales	p__Bacteroidetes	g__Prevotella
	Cow.3	2	92.08	1.85	g__Pseudobutyrivibrio	SSU: f_Lachnospiraceae; LSU: f_Lachnospiraceae	f__Lachnospiraceae	g__Pseudobutyrivibrio
	Cow.4	3.7	92.01	4.87	f__Lachnospiraceae	SSU: g_Butyrivibrio; LSU: f_Lachnospiraceae	f__Lachnospiraceae	g_Butyrivibrio
	Cow.5	2.9	90.41	4.68	o__Bacteroidales	SSU: s__Parabacteroides distasonis (ATCC 8503)	g__Porphyromonas	f__Porphyromonadaceae
	Cow.6	1.8	88.79	5.64	o__Clostridiales	Not assigned	o__Clostridiales	o__Clostridiales
	Cow.7	1.9	88.45	3.82	g__Pseudobutyrivibrio	Not assigned	o__Clostridiales	g__Pseudobutyrivibrio
	Cow.8	2.2	84.51	5.55	o__Bacteroidales	Not assigned	p__Bacteroidetes	o__Bacteroidales
	Cow.9	1.6	83.18	3.55	f__Ruminococcaceae	Not aasigned	o__Clostridiales	f__Ruminococcaceae
	Cow.10	2.9	82.7	4.98	g__Prevotella	SSU: g_Prevotella	p__Bacteroidetes	g__Prevotella
	Cow.11	2.5	82.34	3.93	c__Gammaproteobacteria	Not assigned	o__Aeromonadales	o__Aeromonadales
	Cow.12	2.5	81.47	3.47	g__Prevotella	Not assigned	g__Prevotella	g__Prevotella
	Cow.13	1.4	79.75	2.82	o__Clostridiales	SSU: c_Clostridia	f__Eubacteriaceae	f__Eubacteriaceae
	Cow.14	1.3	76.88	2.81	p__Euryarchaeota (Archaea)	Not assigned	not assigned	p__Euryarchaeota (Archaea)
	Cow.15	1.7	69.56	3.52	o__Clostridiales	SSU: g_Desulfotomaculum or f_Lachnospiraceae	o__Clostridiales	Clostridiales
	Cow.16	1.8	60.89	4.76	f__Lachnospiraceae	LSU: g_Clostridium	o__Clostridiales	Clostridiales
	Cow.17	1.5	60.1	9.69	o__Clostridiales	LSU: g_Clostridium	f__Eubacteriaceae	Clostridiales
	Cow.18	1.4	53.54	1.72	o__Bacteroidales	LSU: d_Bacteria	g__Alistipes	g__Alistipes
	Cow.19	1.3	52.27	2.84	g__Prevotella	Not assigned	p__Bacteroidetes	g__Prevotella
	Cow.20	0.994141	49.92	5.85	c__Mollicutes	Not assigned	g__Anaerococcus	d__Bacteria
	Cow.21	0.962891	49.01	0.53	g__Desulfovibrio	SSU: c_Deltaproteobacteria	g__Desulfovibrio	g__Desulfovibrio
	Cow.22	0.983398	44.98	1.04	f__Acidaminococcaceae	SSU: f_Veillonellaceae	f__Acidaminococcaceae	p__Firmicutes
	Cow.23	1.3	44.42	3.45	f__Prevotellaceae	Not assigned	g__Porphyromonas	o__Bacteroidales
	Cow.24	0.807617	42.83	7.02	g__Clostridium_3	Not assigned	o__Clostridiales	g__Clostridium_3
	Cow.25	1.6	41.38	1.72	o__Bacteroidales	SSU: f_Rikenellaceae; LSU: p_Bacteroidetes	g__Alistipes	g__Alistipes
	Cow.26	1.4	40.52	0	g__Prevotella	Not assigned	f__Prevotellaceae	g__Prevotella
	Cow.27	1.6	39.13	7.76	o__Clostridiales	Not assigned	o__Clostridiales	o__Clostridiales
	Cow.28	1.1	38.59	8.11	g__Clostridium_3	LSU: g_Geobacter	o__Clostridiales	d__Bacteria
	Cow.29	1.1	37.93	0	g__Prevotella	Not assigned	p__Bacteroidetes	g__Prevotella
	Cow.30	0.639648	36.83	2.69	p__Bacteroidetes	Not assigned	o__Bacteroidales	o__Bacteroidales
	Cow.31	0.874023	35.41	0.95	f__Veillonellaceae	LSU: f_Veillonellaceae	p__Firmicutes	f_Veillonellaceae
Horse	Horse.1	1.6	98.97	1.02	g__Streptococcus	Not assigned	o__Lactobacillales	g__Streptococcus
	Horse.2	3.1	98.25	2.8	g__Treponema	SSU: g_Treponema	g__Treponema	g__Treponema
	Horse.3	1.9	95.97	0.27	o__Bacteroidales	SSU: g_Parabacteroides	o__Bacteroidales	g_Parabacteroides
	Horse.4	2	95.97	4.14	o__Bacteroidales	LSU: o_Bacteroidales	o__Bacteroidales	o__Bacteroidales
	Horse.5	1.8	92.02	0.21	g__Prevotella	Not assigned	p__Bacteroidetes	g__Prevotella
	Horse.6	1.9	91.49	6.36	g__Clostridium_3	Not assigned	o__Clostridiales	g__Clostridium_3
	Horse.7	1.7	90.88	0.79	f__Ruminococcaceae	SSU: o_Clostridiales; LSU: g_Ruminococcus	o__Clostridiales	g__Ruminococcus
	Horse.8	2.2	90.46	9.78	f__Lachnospiraceae	SSU: f_Lachnospiraceae; LSU: g_Oribacterium	f__Lachnospiraceae	g__Oribacterium
	Horse.9	2.1	88.41	4.72	f__Lachnospiraceae	SSU: g_Corynebacterium	f__Lachnospiraceae	d__Bacteria
	Horse.10	1.3	87.08	0	k__Bacteria	SSU: d_Bacteria; LSU: f_Clostridiaceae Cluster 1	f__Erysipelotrichaceae	p__Firmicutes
	Horse.11	2.1	86.76	6.52	o__Bacteroidales	SSU: o_Bacteroidales	g__Alistipes	g__Alistipes
	Horse.12	1.7	86.59	0.51	o__Bacteroidales	LSU: f_Sphingobacteriaceae; p__Bacteroidetes	g__Alistipes	p__Bacteroidetes
	Horse.13	2.1	86.54	0.74	o__Bacteroidales	SSU: s__Bacteroides fragilis 638R; LSU: g_Prevotella	p__Bacteroidetes	o__Bacteroidales
	Horse.14	1.4	85.33	2.99	f__Ruminococcaceae	SSU: f_Ruminococcaceae; LSU: p_Firmicutes	f__Ruminococcaceae	f__Ruminococcaceae
	Horse.15	0.671875	82.22	0.65	o__Rickettsiales	LSU: f_Rhodobacteraceae	c__Alphaproteobacteria	c__Alphaproteobacteria
	Horse.16	3	81.38	1.72	k__Bacteria	SSU: g__Fibrobacter	s__Fibrobacter succinogenes	s__Fibrobacter succinogenes
	Horse.17	2.3	80.83	3.85	o__Bacteroidales	SSU: g__Prevotella	p__Bacteroidetes	g__Prevotella
	Horse.18	1.3	74.21	2.93	o__Clostridiales	LSU: g_Alkaliphilus	o__Clostridiales	g_Alkaliphilus
	Horse.19	1.4	74.13	2.54	o__Bacteroidales	SSU: o_Bacteroidales; LSU: g_Alistipes	g__Alistipes	g__Alistipes
	Horse.20	1.8	74.09	5.54	g__Solobacterium	Not assigned	f__Erysipelotrichaceae	g__Solobacterium
	Horse.21	2.2	73.28	4.21	p__Bacteroidetes	Not assigned	o__Bacteroidales	o__Bacteroidales
	Horse.22	1.9	72.11	2.57	f__Lachnospiraceae	Not assigned	f__Lachnospiraceae	f__Lachnospiraceae
	Horse.23	1.3	70.3	1.34	o__Bacteroidales	Not assigned	o__Bacteroidales	o__Bacteroidales
	Horse.24	1.1	69.13	0	f__Ruminococcaceae	LSU: f__Ruminococcaceae	o__Clostridiales	f__Ruminococcaceae
	Horse.25	1.5	68.11	5.86	o__Clostridiales	Not assigned	o__Clostridiales	o__Clostridiales
	Horse.26	1.7	67.03	3.98	p__Bacteroidetes	Not assigned	o__Bacteroidales	o__Bacteroidales
	Horse.27	1.9	64.65	4.91	g__Treponema	Not assigned	g__Treponema	g__Treponema
	Horse.28	1.5	64.55	4.26	f__Lachnospiraceae	Not assigned	f__Lachnospiraceae	f__Lachnospiraceae
	Horse.29	1.8	62.6	0	g__Pseudobutyrivibrio	LSU: o__Bacillales	o__Clostridiales	p__Firmicutes
	Horse.30	2	62.38	2.04	g__Prevotella	Not assigned	p__Bacteroidetes	g__Prevotella
	Horse.31	1.8	60.45	6.4	f__Lachnospiraceae	Not assigned	o__Clostridiales	f__Lachnospiraceae
	Horse.32	0.820313	60.32	3.37	o__Methanomicrobiales (Archaea)	Not assigned	o__Methanomicrobiales (Archaea)	o__Methanomicrobiales (Archaea)
	Horse.33	0.913086	57.14	1.08	o__Bacteroidales	SSU: f_Porphyromonadaceae; LSU: o_Bacteroidales	o__Bacteroidales	f_Porphyromonadaceae
	Horse.34	0.841797	52.37	0	o__Clostridiales	SSU: d__Bacteria	f__Ruminococcaceae	f__Ruminococcaceae
	Horse.35	2.1	52.07	6.9	g__Ruminococcus	Not assigned	g__Ruminococcus	g__Ruminococcus
	Horse.36	1.3	47.02	0	o__Bacteroidales	Not assigned	o__Bacteroidales	o__Bacteroidales
	Horse.37	1.3	45.57	1.58	o__Clostridiales	Not assigned	g__Oribacterium	g__Oribacterium
	Horse.38	0.981445	42.61	2.87	f__Lachnospiraceae	Not assigned	f__Lachnospiraceae	f__Lachnospiraceae
	Horse.39	0.748047	41.41	0.75	f__Coriobacteriaceae	Not assigned	f__Coriobacteriaceae	f__Coriobacteriaceae
	Horse.40	1.3	40.52	1.72	o__Bacteroidales	LSU: f__Prevotellaceae	p__Bacteroidetes	f__Prevotellaceae
	Horse.41	0.34082	37.93	0	o__Clostridiales	Not assigned	g__Oribacterium	g__Oribacterium
	Horse.42	0.483398	32.76	0	g__Eubacterium	Not assigned	g__Oribacterium	o__Clostridiales
	Horse.43	0.916992	32.76	0	o__Bacteroidales	Not assigned	g__Alistipes	g__Alistipes
	Horse.44	1.4	31.35	0	p__Bacteroidetes	Not assigned	p__Bacteroidetes	p__Bacteroidetes
Sediment	Sediment.1	2.9	94.34	9.68	f__Rhodocyclaceae	Not assigned	f__Rhodocyclaceae	f__Rhodocyclaceae
	Sediment.2	3.8	86.83	8.34	f__Desulfobacteraceae	SSU: f_Xanthomonadaceae;	f__Desulfobacteraceae	p__Proteobacteria
	Sediment.3	2.4	80.77	6.71	o__Flavobacteriales	Not assigned	g__Polaribacter	g__Polaribacter
	Sediment.4	1.9	64.31	2.9	g__Haliea	Not assigned	c__Gammaproteobacteria	g__Haliea
	Sediment.5	0.795898	49.81	1.19	o__Chlamydiales	SSU: g_Candidatus Rhabdochlamydia;	o__Chlamydiales	g_Candidatus Rhabdochlamydia
	Sediment.6	1.9	46.41	2.59	f__Verrucomicrobiaceae	Not assigned	f__Verrucomicrobiaceae	f__Verrucomicrobiaceae
	Sediment.7	0.645508	38.73	1.57	c__Deltaproteobacteria	Not assigned	c__Deltaproteobacteria	c__Deltaproteobacteria
Soil	Soil.1	6.1	95.73	1.71	p__Acidobacteria	SSU: c_Acidobacteria (DA052); LSU: d__Bacteria	p__Acidobacteria	c_Acidobacteria (DA052)
	Soil.2	3.4	93.21	3.32	o__Xanthomonadales	SSU: c_Gammaproteobacteria	c__Gammaproteobacteria	o__Xanthomonadales
	Soil.3	5.1	92.01	8.7	o__Actinomycetales	SSU: f_Micromonosporaceae	f__Nocardiopsaceae	c__Actinobacteria
	Soil.4	1.3	46.42	2.16	c__Actinobacteria	Not assigned	c__Actinobacteria	c__Actinobacteria
	Soil.5	1.5	41.88	5.17	o__Rhizobiales	Not assigned	f__Bradyrhizobiaceae	f__Bradyrhizobiaceae
	Soil.6	1.8	38.18	1.71	o__Acidobacteriales	Not assigned	o__Acidobacteriales	o__Acidobacteriales
