# Supplementary material for: Identification of Novel Putative Bacterial Feruloyl Esterases From Anaerobic Ecosystems by Use of Whole-Genome Shotgun Metagenomics and Genome Binning
Source: Front Microbiol. 2019 Nov 20;10:2673. doi: 10.3389/fmicb.2019.02673 (PMC6879456; doi:10.3389/fmicb.2019.02673)
Supplement: SEQUENCE FILE S1 — Putative protein sequences annotated as members of IPR011118, IPR010126, and IPR002921 entries of InterPro database. Sequences annotated as putative feruloyl esterases are IDJ731 (1–30), BEP310 (1–25), LLA035, KKH736 (1–22), and ELA265, with location of predicted signal peptides, if any, in parentheses. [file Data_Sheet_1.fasta]

>NAH160|Horse.14|IPR011118													
MSEMYFTDSKAKAKIKDFLNSESSIINSKTEMLKAKDIVADFEGKYELSVDAIRVYTEIS													
AESGSLIKNEMFFPLNWNGRFIAFGNGGIAGILPLNNSVRKLNSSFATATTDLGTSGGWF													
SGENNEAVQKDFGYRATHLMTELAKNLCKIIYGRLPDCSVFSGGSTGGAQALSEAQRYPD													
DYDGILCGAPANFRVDLHTYFIWICLKLKDEMRQPLFTENDAVLVHNAVLEFAVKNGYAN													
SGDDFLSTLISEESEIKRCLEYVKDNTDITEKQFSSLCEIYCGPKNAQRKQIYAGVPLGS													
ELKMFGLLDSSTCKSPAFSFPARWVLGKEADLFEFDFVNDYKKIYNSLSRYLDAKDGISE													
YLSKGKKMVVIVGGDDAVVPPQQTFNYFSDAVKICNSETVKNNLRYFLVPSFNHPEAALF													
QPCKIRGYDYYNLEDALFDWCESGKDIEKIEAEIKNSYEKARRKVILNPISLT													
													
>DAH257|Soil.2|IPR011118 													
MRALNGMVACAALLVAAGIVAASRVEADTAQPAIAAPASLEAADQSCRALLSKDFSGVED													
APFQLTDARVVLASGKSPAYCRVLGYIWPQVAIEMHLPVAHWNGKFMEVGDGGWGGEMYL													
FLCAGPVRRGYACIASDMGHTGATHLGVWAADNLQAQADWGFRATHVTALAGRALVRAYY													
ASSPSRSYFYGCSTGGYQGLVESQRFPWDFDGIVAIAPDADSEADISMRQVWKYRQLFDA													
QAKPVFTTSVLELLHQAALEACDMGDGVKDGIIGNPFGCKFDPGVLACQAGRTSGCLTAQ													
QVEAARNIYAGPHTSSGIRISTGGVFPGSEMDWATDPAAADEVSEFFQYILFRPAPGRTW													
KFTDFDFDRDYQRLGFGAMFTDNNPDLRRFKASGAKLLVAQGGNDGLEIPRAIFDYYETV													
ERTMGSRKATMDFFRAFLVPGMRHCSAGDGAFAVDYLGYLEAWVEEGRPPDVMIGAHVDT													
DYLLEQSEDKSGSARDRVWSPAFRLTFPLDPDVPVNFTRPFYPYPAFAKYKGTGDPNDAR													
NFVAVTPTDSGAKGN													
                                                                                                                                                                                                                          													
>BPL864|Cow.11|IPR010126													
MRKSAFALGIAMLCAASASADGSHIKGVTAIGEVFGDGAKTSAVALEYDAPVSAESLTPA													
SYEVAGREISRVCTGKSADKCSAKEGGNFVIIELKTSVSLTPEFGPDLEKERNSAPDKAG													
KKAPPAGMKPGKGGPGIVAGGKPERKADPFPIEAEVRQALPVKAADGRTFDEGTRMKSTA													
SKILIADDFRQLSYKDDETGVTLRYNLFIPRDYDSSKRYPLVLFMHDASGANQNDRYTLL													
QGNGAVVWASPESQSAHPAFVLAPQYDEIVVDDDFTATASAGATIGLLHHVEKEYSVDKD													
RVYTTGQSMGCMMSYLLLSTHPDEFAAGLLVAGQWDPKVIAPMAEKPLWLVSSTGDAKSS													
AGAETALRLWGDAGAKIARNELPFEASEKELGDGAERLLGEDASIRYTRLQGGWHNGTWR													
VAYGIRPIRDWLMRQHR													
													
>EMM549|Cow.16|IPR010126 													
MPYKLYVPGKYDRRKKYPLVICLHGTGEVQEPLDAVLMKTQMATAFAKNSEAGRNECFVL													
VPKCDVRYDEDDNWTTLNQFVKQRTDSPFWPMPQLKVAWRLIEKLKNEYRIDDRRLYLTG													
ISSGAFGAYVMAMDHPDAFAALVPACGAANPARIGALKHIPLWIFHSADDPVIVTSYTLD													
PTLAALDHAGISYRVTRYPEKKIFWQSAHFCWERVYKDEELMDWIFAQRIGGLKQVKKKI													
GIPSGDRKKGHSINDEVRNIAEQAIDAAEIESL													
													
>GMA315|Cow.28|IPR010126													
MIHRDTDMFRRAVTVALVFSLVLGLCSCAQSKPRPQSLITDVVETKDNTYECQFKDKKFR													
FMLYLPEKTDSNTPLILMLCGLGQNSPGFRNKTRMDEDACPRGYAVCYTQPALGNGGWGW													
DVGFYEPQGADSLDYLINLAIYLQDEYGLSQTKTFAAGFSNGGFMMHRVAMEASDMFLAV													
VSVAGIMTQKVWDERVDKTSIGFLEIYGTKDQVVPQNGNGTATSSSLAIEDVMDYWASAN													
GLGSSSVEALSDKAEITKYTAFLNKTQVWSVKIEDGTHEWSEDFAGFSTNELILDFFDMY													
C													
													
>GMA314|Cow.28|IPR010126 													
MEIKENTYECRFKEQTFKFMLFLPENKNDDTPLILMLPGLGNNSSAFKLQTKMDETACPR													
GYAVCYVQPAQGMGAKGWDCGLMDPQDVDSLEYLINLVIYLQDTYRLSETKAFAAGFSNG													
GFMIHRLAMEGSTTFLAVASVAGMMTSNVWDNRRAKQKIGVLEIYGTKDNVVPQNGNGTA													
AASPYPAIEEVMDYWASANDLDSSSVEALSDKAELTKYTALFSKTQVWSVKIDGGAHEWP													
EEEIAGFNTNELILDYFDMFC													
													
>KFM882|Cow.4|IPR010126													
MIPITDLKFLINASTDSQISFDPAVKRYDVTVPTDCFGALLRLEFAPEFYISIRSDRDAG													
RFGFETLEPEMGDYIAGSEIPYYEYYGGYIIRLDKRESCFANDLDATVTIDAGSTEHGTD													
RYEIHIHRDSGKGLRDLFRDEDFFDEEFGISMPYKLYVPTNYDRRKKYPMVICLHGTGEV													
QEPIDSVLMKTQMATAFAEDSENGRNECFVLVPKCNIRYDEDDNWTTLNQFVRQRTDSPF													
WPMPHLTVAWRLIGKLEKEYRIDDRRLYLTGISSGAFGAYVLVMDHPDAFAALVPVCGAA													
NPARIEALKNTPMWIFHSADDPVIVPEFTLDPTLAALDGAGISYRLTRYPEKQIFWQSAH													
FCWEKVYKDEELKDWMFSQRIGGFKQVKKKIGISSGRKKKGHAINDEVRDIAARAIAAAE													
IEAL													
													
>GEF307|Cow.5|IPR010126 													
MTLRRLVLVLVACWCALVCMAGRFVKDSVKVDGHMRHLVMYLPDGLREGAPVVFVLHGYG													
AGIWRENPMVATADRYGFAVCIPEGLRDPQGERSWNVGYPFQEGWQVDDVKALCRMARHV													
QKRYHLSRENTFLTGMSNGGEMCYLMAYSKQKTFKAVAPIAGLTMAWMYERMDAPRPIPL													
MEIHGTEDRVSEWTGDMENKGGWGAYLPVPIAIGYWVAKNRCTSEQVERVESIQGHEGHP													
IIKHRYSGSATGCEVWLYEVAGGVHSWFTSDVNTGEEIWQFFARYIE													
													
>OCA543|Horse.20|IPR010126 													
MNKKLMREILAVCMSVSLVGCSKNNEVVEPAKSSLAVDIVESEVDLVAKEGFDNVYSYTS													
TEAIDYSNIVYPNFYVYAGVKSETEAEALIKEMGLKSVADAWAGSINVVSPLNGKSYTEK													
DADQFLDVLGFAISNAKVIGIDEGATFVNELLRDNLYAVAGVMTYGGEMSQAADKGVEVP													
AYLANPAENAKNYFIAVNNAVETDKNTYVNPDNALEKVVVGDDGTLIDAFKNAWTTVFSK													
NYRQHNSSTEFYNISARDVKTDYELNAIADYEALGIKYEPHYNEALNGEGKYTWFEYIPE													
KTLEEKEGTVPLVVTLHGNGNDARIQGESVGWPELASTEGFMVVAPEWQEYVVQGGSTEQ													
NPNFFGCDGLQNDKLIEWIEMLKVKYPQIDASRIYVTGLSAGASASTLYGVKYSNVFAAV													
GAVSGPGVDKEELAKIVKTYDGGEVPYLYICGDHDFFGMLPVDGSSTFSMPIDPEHGVYI													
QHVDPNVSMFEFIQAYQKVNGLPVSKKYDLSLNEYYGVALDNQTWTKLGDKDMLEGTLSN													
DNGVIMKLAAVKNQAHWNNKNEAKYIYDFFKQYSRNDDGSLNRQ													
													
>BKD217|Horse.31|IPR010126													
MKKKLIVLLLLTLSLQVVACNKINTSQDDIESTNEEVVEETISPEEDAMWQQIFADKEDR													
ENLITKITKFDVASDNRISITYDGIEREGLIFFPENVKGSPLLVMLHGSGMSMEEFIDMI													
KINDEATARGYTVLYLQGKTNPDDKTSVIQWNNGTGLNSNDDLGFIQAAALKAEEKYELD													
AYRTYVAGFSNGAFMVHTIAAEGNSTFEGFCSVAGDMQEHSWESKKEYIELSFLEIFGLK													
DDAVPSNAAGTAKFAQAPAIEDVMNYYGNAQKLTLHDPVSLSDKVIEYTYDSQESKFKVQ													
CVAIKDCHHGWPEERLTTLNTNKYVLDFFDSLNK													
													
>IIC869|Horse.17|IPR010126 													
MKLIDIPGKETKYLWYEYFPQGTGDAAKPAEKSIPLMILLHGNTNDPRTQAEMSGFIELA													
AEEKFAVAELEWQGNGYEAMGLDGIEATILQILQEHPQLDPSRVYAEGLSAGSFTASTLG													
VHSSHLFAAVGGHSGGLFPSGTMRSFGMNYDLLMKTALQKQGHVEMPYCSVCGTDDEVVV													
FPKEGSYEKSSIYWAWKMYQTLNCMPVQEKLDFQKDATFGQTLLNRQHVETNKHISMEIG													
EQQNAAGVPLIKFVAVNNYAHWNFKPTARIMWDYYKHFSRDQKTGKLIYTK													
													
>MMI830|Horse.30|IPR010126 													
MKQTFYLLFLFVCLACQNAVAQNLETINFNGQQRTMLVHAPSDIQANAPLVISLHGANQD													
ANYQHDQTQWDNCADSAKFVVVYPNAINKFWDTGSNSNDLKFIEHIMSLMYDRYQIDLNR													
IYISGFSLGAMMTYVCMDYFAEKVAAFAPVSGVRFDNRKPSFNKHVSFIHTHGTGDDVFK													
WVGDPGHAAGGYPFIPDYVEGCANIMGLRDKTELKPYPTNKSNSKDYMIRWSKAGEKAEV													
WLLALDGVGHWHSEAQGYGGINTTQEIWNFFRRHRLAEPIIPDWEDNSFDLPLTTKNIYF													
TVQPVLSFSIAKASMKMEGTEIELGINVEGDRLALSIPETADLKKGTYTVEISGVKNSAE													
KKRGIKYSYTYSFGVEDVMAPDADPTTTAYKYKGAFLRLWERAVYVYENTAHVKGAKKSF													
RSQLKTVMDKYDGFVSTSPTLYAEAVAELQPVVEKMEPYVDPELSAIQSAEGNVTKVVGV													
EYYSADGMLLSAPQKGLNLVKTTRSDNTVEVKKVLR													
													
>GNF552|Horse.43|IPR010126 													
MGRFISLTIALVLSISAWGQSYLDRCDRLSMKFQGRERICYIFQPEGVGEGSPMVMCLHG													
YGGNARESTPAELFACAERHGFALCIPDGLKDGTGHTCWNVGYPFQSGWKVDDVKFVCAL													
ARKLQKERGYSAGATFLTGMSNGGEMCYLTAMRKSEAFTAIASIAGLTMKWMADEYSLTG													
PVPFMEVHGTQDHTSEWLGDAADEGGWGAYIPVPIAVSRVVVADRCTAETVSELPRREGR													
NPVTVHRFTDGRKTAWGTPMEVWLYEVHGGDHSWSLSDMDTCEEMWKFFSKWIH													
													
>FOA763|Horse.16|IPR010126 													
MFLKHALGGVLVTAIAASAWNLDGTVVNTDNEPLEGVNITCYNYGGYTATSDAQGRFSIG													
DKITTAIADASIQNKIAVAKNGNVLSIANPSGNSFKVSMMDALGKMMMQQEFNSQNTSID													
IQKFAGQKFMILKVSSNSVNDNYIVSRGALMKAGDPLPYLAFSLTGYKIFSYTMAEEEET													
GKVFTLEKQDLTASSSSMTWEQPSSSSMTWGPASSASQSSASTARSSSSVELIVNCASKT													
AKAGDQTMSVNVDGQTRTFIMHVPSAYKGDKAVPLVIDFHGIGGNGQGQMGGTQLRAQTD													
PEGVISLYPNGASAAWNVGPCCSTADDVKFTREMIKAASESACIDKKRVYASGFSMGGGM													
TNHLACNLADELAAVAPSAMDLNTVNSASCNPARPIPIIMYRSTSDGVCVYQGGDSGRGD													
GLNFLGAEKNFTFWGQKNGCTGNPTETRDGNVTVKEYSNCMDGVKVVFRNDPNAGHSYAD													
GKSAWAFLKQWQLQ													
													
>FOA089|Horse.16|IPR010126 													
MHIHKMDLGSVARKGALGLFFSSLASMAFAWSISGTVSNEAGAPLEGVSISSFNYADVSG													
TTDAQGNFALSNEGTGIADFGLNAAKFDVQYQGSILSINNRTGEAFKVSLMDALGKVMFQ													
QDFDAQNSSMQLDLRKTSHQKMIILRVSAAGSSSSYTLSKDGARKVLKKEGDPLAGFQFA													
KEGYDRASYTMSAEVETNVSIVLKVAGSNPTSSTSIITPITSSNSNVSSSSEPEVISCDG													
KTYQAGNHNMDVMVDGKKRTFIMHVPDSYKGSAPVPLVVDYHPVMGSGQGQLNGTTYKSL													
TDKEGVISLYPDGTKSADASKMGPGWNVGPCCSDDDDVKFSREMIKAVKEKVCIDNKRIY													
ATGFSMGGGMSNHVACFMSDVYAAVAPAGMDLNTTNSAICKPDRPISIIMFRGTNDNVCR													
YTGGDSGFNDGLNFLGAEKNFKFWAEKNGCVGVPTTNSDGCQEYSSCNAGTKVVLCTKQG													
GGHEQGDGKIGWPFLKQFTMP													
													
>FOA043|Horse.16|IPR010126  													
MRILPLLMIAATVSFAQWGGGGKSLNDYKKVSVSGRDIHVYAPSNLAPKSPLLLSLHGMD													
QDPNYQQDMTHWETVADTAGFVVVYPRGGTGMSTWDIQGDKDTKWVTEIINQMVKDYDID													
TKRVYLSGFSMGGMFTYHAMSKIADKIAAFAPCSGPNVYGASKAMRPVPIFHPHGTNDDV													
LQYSSLESFLKNYRDQFNCPAQAEVTENYPNSENRATLYSWGPCDDGVYIKHLKLQGRGH													
SPSKADVSDIWNFVKQYSLDGVAEPIVVPTNRDTVFNGTFSDSLKLAGWSLTVHSGDGTF													
KFNEGKGEINVTKVGTNAYDVQVIQNGMHYEKGKSYKLTFDAYASVARTLEVNLEKDTDP													
WTSYLGEAATFDLGTTSKAYEIMFTMNEPTDENGRISINAGLATGSVFIDNVKLTEVTSD													
EVGLAKNRLMLSSETSFRVYNLKGAFVCKFNSRPGEIQTRLNSMNLNKGLYIVKCGNLNR													
IFSVK													
													
>CCB829|Horse.19|IPR010126 													
MKRFTGIISLALVLSIFAFTASFAQDGAHTYIYNGVERSYYYYEPDTMMGQRPLILLLHG													
YGGSATDYCPKMVQTALDNGFAICVPQGAKDPEGEPSWNVGYPFQQGWEMDDVDFLCELA													
SSLAVEHNLNSNDIFVTGMSNGGEMSYLLAHQKPDFFAAFAPIAGLTMQWMKDSLTINKA													
VSFMEVHGTSDTVSMWGGDPENTGGWGAYLSVPEAVRRFADKAACKEEKVRELQDSILLH													
EFINPETDVEVLLYEVRGGVHGWALDRLDTPSEIIAFFKRHLR													
													
>BLI323|Horse.8|IPR010126 													
MILDIIAIVALIIIVIIDLVWLILNKNKNIKQVIYFVLTLICIALAIFMIVDKNKILNKK													
DIETDSVNCTLDQVIQINEEVYETSFDGIKHDFIVCLPENYDNAPLVLMLHGYGESAEGF													
RQKTAFEKEANERGFAVVYVTGAPNLEDKTSSNGWNSGIGKSSNKDVEFLRELSIYLCDT													
YNLDKERIYAVGFSNGAFMTHRLAMEANDVFAGVVSVAGMMPESIWEEKTNDCKINIFQI													
TGEKDDVVPKNKDGSAKYSNAPAIEDVIAYYVDSNDLTLSETTTIGKKSVLSTYTSADSS													
IKVWNLDIPDGRHSWPDEKITGINTNKLILDFLEGKDYIEINQLNDISDEYFTDMPEAYK													
EILKNCLYIIAECEDGFFEYDDRLGNLSWFADSILHFDKEAKFAYSITDLNKDGIDELLI													
LCDNYYPAYYVMDIYTLDNDKAVNLAQAYHQSRWYINSDGLIINDQVSNPAYRSVSVYSY													
DSDSIRFKGIYNIHNKYLEDSFEVGLYEGSTYEDAKLIETFSDSYDLNELWKKYDEILAG													
YTKDTYQFDLIYFKYIMPLCCDNP													
													
>DAH259|Soil.2|IPR010126 													
MQRKRLACAAPTMLAAAAWLGIVTGPVATAQAPATPTPQSVVFTDYTPLADNAELARRLL													
SPLAYVELRRRLAGAGGSLSGYPVDLAAEKFLLYVPARPPTAGYGLMVFVPPWDDARLPE													
GWSGVLDRLGMIFVSAAHSGNDAANGRREPLAVLAAYDVMQRLKVDPARVLVAGFSGGSR													
IAMRLALAYPDLFRGAVLNAGSDPIGSGEPALPPRELFERFQEQSRLVYVTGERDTLHLA													
MDAASLESMRKWCVLGVTQRITAWTAHEGASGAALSRALQALEAPAAADPGRLDACRAGI													
EQRLRQQLEEVQALTAGGERGQARKRLAAIDREFGGLAAPRSVELEAALE													
													
>ELP382|Cow.1|IPR002921 													
MSDSDTVYYYWNSENNPFFDESAEIVRKNSLSYNYRWLIALPASRMPEGYGEKTEANPRE													
PGGVTEVGTYEAEGTEYALLHGVAGIPSSVDDTEDIAVDFYYSDGYFAGNPRVYNEHLAT													
MSCILASAAGASNRVPEGLDSALMYSVKTQNIRQLLLDIGVSEEDIHYNDFNKQKPGTDT													
MGVTIGSRKTGNRTLVIIGTRGSGYEAEWASNFTLGSTGEAAGFKSAADVVLKELEEYLT													
ARGINGESDRTVFWLAGYSRGGATAGMAAARIIDRYDPEGRRTFAYTFEAPRGGVRSEAK													
EAYACIHNIVNPADPVPYAAPAEMGFVRYGTDHVIPGTAAEEKHHTELVRVVVRDTSGRS													
IRPITAISYRDNSALSGDAYDAARRSMLLCLSKINDELIFDDYFADADVSLAQNAIYGSN													
VSSVITELDRQSGQTAAQFLSRFFRDLQECGFNFAVQGEAKTRDFRRFYSQEIVFGDVTF													
EAAVAELFEIVYSLRREQKTELLDIFESIPERMGTDVLPFSYLLISDKSWYEYESYAEIG													
RGMPSVLMDRLWEMVNTGDVRKGYKALSEVLDEEQLAAVHAVWKSLVFPILCWIKADYDR													
SGERLQTVGTLAYNAERLVQNHFPEITLAWLESADDRYALQADAEP													
													
>OJJ032|Cow.9|IPR002921 													
MTNFSVPLDNPDSLDDENWYFSQPERLYGFFGSIGFKDFETNDDYVSRSRFDSIGVGCAN													
RQVDDYTVIGVGIRSGGYFREWSNNVYLGDGTKSDYMHEGWYNAANKTIDYINEYISANR													
ITGKIKVWIAGFSRGGATANLAAGLLDNKILNDEEIFSNDVTLTRDDLYAYTFEAPQGAN													
YNSETVEKPGSELYNNIYNVVNPNDLVPKVAMSEYGFTRFGTDKFITTEFFDPDNFADNR													
DVFLNLYEENGTPRSEYKADDFKMYGTPLKKMAPLVAELVACLPAGVAEVVSQIKDGTIL													
VKDDTKANYDANIATYLLLEEMTKNIGSRSDYCSKYQQGVSNFLLTLMNDVDALKKDELE													
YLAGKLLLSEAVSSVPGFGDLAEDAIRDVLPADTNADEVIDSIGPLLDVVGDVYWERPNE													
LISVGLYVKEIFQNHDNGINIAHLEAQDSYYVANYNNNHGILMPKVELRDSADFGRVTCK													
DYNDIGLYNENGKINLVSVKGAKGVKSEVKKCTKGFAVGYYSYATEEGLELFVPVNRKYI													
LNMMSYSIKPKHTVSYSAFYQSVSPNSDCRFRDGRGNFSDWYFMNSDFLQRGLNMNYYK													
													
>JPJ405|Cow.7|IPR002921 													
MKKEGNFCFENYTEEKDSEGHYFYDDAWFDVSSFVLNKKLRTMSLCFSMASFPSADKDAE													
RASINAEKLLSELSFSDIEVNDDFLKEPEVFSLGLIAAQKSIGSGKDKYSLIAMNFRGAS													
YGLEWKSNTLLGENGIAEGFEKTGEVAVSFLKSYIKKHSTKLSKRLKLWVSGYSRAAAFA													
EYVGVRTTEDRENFGISPEDIFVYPFESPMLFPKEMSGRFKNIHNTVNPKDMVPMLAPSV													
WGFSNAGVIDTRIPSEGSEEYQRILPIVKENLSKNGAPEIIDQLSGFTLHCIIGSDVKPF													
KELSFNPGNKRAFFEKALSFDQASFLRAYMRFMASNLSASKGVKGGPDTCRKTYYSLYQE													
SFSFLSGAYLGAPLKRKLKIRQNLLELSKLLEIPAVKIKFYLHLRFLGERGRSYVEHEIL													
DTVTERLVNDPDIALKKDEAERLQKLAHPLIHYFVYCASIDIRYYRFFFTGTFLNNMLRV													
LAMHAPELSLSFMEAMEE													
													
>IDJ731|Cow.15|IPR002921 													
MEYKRRRIRFLTGLFLLVFCALFLPLSAAAEEIEGTYTYITSGVEKEKRQKENTFYYRDS													
FFDCSSYELNMELASFSLRLAVAGFGIGNTSEPLTLLPFFDKLGVKYSEETVHYGKPTAD													
TIGFAYGIREVSETECVVLVVVRGGNYKDEWASNFTLGSGTDHEGFRAAADKVSGEVSEY													
LLKIPAEKKVSVLLTGYSRGAAVANLAAADLDFLSEAGKLGNIRPENIYAYCFECPMNSK													
APDDSEKSKVCNNIFSFVNEIDAVTKVAPGRWGYRRYGVTLFFPSPQNCAEYEALEGSML													
EKYFAYSDATKYTIETGQSVFLDHSVYRIVNLVGSPDNYVKYFQDMIRSVVLGEKVTGNA													
MSALVMPVVSEYLDNMKKQEPGESDVMNFGIAHAPELCMAWLDTLGDGSVLLTCKTSYLY													
MVFDGVADVSVYDSDGNLLLTGDGKNITYVKNSAVGGAYGISDEFLLSCPVSETLYVAFA													
AGKKNRVNVISAVYDMQNCRDVSKYEYQKVLMKKGSGAVFVLREDSPEFLLCEGDSLTAT													
LESVRKGEDTGITPVTPNGVSKGKPADPSEVTIAATPTPTPTPTLTPTPIPTATEVPASG													
KKTGEEKSFLRRPGGIVFCILSVLIAAALVVLLVVRKRQRKES													
													
>IDJ033|Cow.15|IPR002921 													
MKKTVAIIIAFLTVCAPIVSAADGKNACIPNDAVEFGDHYYKVFREQLDWNTAEKRCEDL													
GGHLVTITSKEEQVFVESLSSGNAWIGGYRLESDDWQWITGESFDYTCWNSGEPNNSDNV													
LANENRIAVWPKQWNDLNENSLEQSAFICEWDVIAIDSDNDHAHIFAFYPGEAIEDLVFS													
EKSTEYNPRLAHFLGCMARSAYTQDLVIENYRELGFSDYIQRHYDEGDLFAAFTIGKKQL													
DDGSLIVLITIRGTKDSQEWLETNFHLTTIDPPKGWHDGFGASAIQVYTYLKAYLGGSII													
SENITYVICGHSLGAAVGNLLSIILYKDGVAINDLYDYNFACPNVAIGSKSILDWNYNGC													
HNNIINIGNWCDIVSYLPGDSLCPAYSPVRWKKYGVSYWFNNGWQFLFSHDMTVYLDYLE													
KELDETHFTKSEFRTQGDGSSALTEEEHTTGTVPTE													
													
>HEH134|Horse.25|IPR002921													
MNVQEELQSVEEPLILVCGHSRGAACANLIGLLLDETAGSSEDIFVYTFATPTTIRGNAR													
YKTYPNIFNHINPCDIVPLVPLSGWGYGRAGKDILLPADSVQAAKLSAGMNAMLDIAPTI													
SSYYNDRHSLTGSGLSEMGMTTFDVMNLLARSFLLGDSGLYSGNPGKTTAAPDETQQMSM													
ESMVSPQSDLFPLFAVLAKGMENGGAESMKLLMQHMPATYFKLLTLMK													
													
>KKH736|Horse.24|IPR002921													
MKKIIYLVIVTLLIICSLSIIGCSNTENTTNTQNTANIQSQTEKMTLEYLLNNVTDDHTS													
VNMTFDWDWNFFSKDRKDRYDTRLAIPAAILARASEQSKEDVEKQLTTMGFIDFESRFYD													
HKLKDRATFTLGTTKQKVDGKDTVIIVAVIRGADFTSVNDLLTMGKSINNHYDDFEKNCR													
DYIDRYIKKEMKQHQKDGKDLPAKLYIIGHSLGSTVVDRFFIHGLPYFEWDDIFGYAYAT													
PSTASKELKANVKNCGIWNILFTKDLVPNLVNDTIKYKTSTKDEARTSKYFSNYEWFDIN													
DSFKDKFKSLTSQSWDDLDLPGKENAGSNSNLYHSVDTYLSYILSKSDDSIEIAPITK													
													
>KKH120|Horse.24|IPR002921 													
MKKIISILLVISVLFTMTFVSMSTVFAEEEGGKFEELTLTYGKWHGSKDVEIPVEWTFDY													
FDRSLNDVDNYPVNYKMAIPAIVLSQSCCKGQAVIEDNIKRLGFSDIYSANYESEKWVNS													
PGYTFGYAKEKVNGVDSNIFAIAIRGTDNQSIGDIVTDIISIFNHFAPSAENIFDSFEEY													
VEDVTGLSKEEVCEQNNKFFITGHSLGAAVADRISELVTDYCDKTDIFSFPFATPRTRTD													
DYNINMPSGVTNICFIDDIVPNLLPPEFSSDPYDDHILTGKIINKYTYYDLFFGPESIDR													
DIFKFITGKDFDKFFDPYAIIDNHSTDYYLAFCMTMDKYPNLYSPLDLSTYQSYVFTGLK													
NKIEVFDGDKLIASYENGEAKSDPDNEDVIILKHNGPESAPDNGFVSVFFSKKGSYKFVV													
TADEDNKIDIHTDVFDGPDMIVRHFTDLSLKTGEKIVLHSGDNILANDKLYKVENEKEVA													
YLFGDADNDGEIRILDATAVQMSLASIEIASFDVNKSDANHNKRSDISDATEIQQYLAKL													
KDFI													
													
>KKH742|Horse.24|IPR002921 													
MKKVVSVLLLFLIVFSFSACGENAIKSEPTSSKNTEKDYDIAINYHSDYDGDKNNLAVAH													
IKLNKDMFEVDPDIYSHDLSVLSSVLSACANDGEVGTPNFGTGKFILSAYKGMGIKIDPD													
GYINSDVSLYSYYENKTYNVEIENDDRLRTGNNDDCFSVAHKKYKDTVILFVAIRGTKTT													
QEQLQDFVGTVLNSEWEEYNSYLGFTNFAEQVMGGIADHMLRHKADFKNKKVRYLITGHS													
LGGAVANLVAYKVNKDKKENEKVFGYTYGALNSITERIDTEESHCIFNCFNYYDTFGKYG													
DSNFKFITQGNKTMYNKIGSVGVNTKKYEFNKGNKMYANHDMTTYYDGAKNDLFDFSTNY													
DNVGLLKDDAEKQKS													
													
>KKH437|Horse.24|IPR002921 													
MVKRIIAVILVVLMLFSTAACSTTQTNNKSGKKMFKWADGPDEYMPEDVDEYTIVNQNGN													
EFSTKVAKVSIRMELTALAADTEDWSNATGNIDYFFKNSFGKDHTFEDIEHNPDSFIEPT													
RETMGVSCATMKDVKNDKGESYNLVAVVARGAKYRAEWAANSKVGKDGYSEGFDKPAKNL													
KKFLYEYLDKHKISGKTKLWIVGLSRGGAVASLLAKYCDDELETLSGDTREIKQEDLLAY													
TFGTPLAATYDTVKNEDGSPKKLYMNIHNVIDPNDIVSKIVPPSWNMARPGVDVWFDYRS													
EEGYKTEKECYEKAISKLNVKDEIKNYFNDIESFEMYKISDDIVNDSKKASDKPLIVKDT													
TVSMRPGEFFDKVIDMLGDQCIGDRDKYVKTYEEALCNLLYIIKKEESNISDIVDAISDK													
ILDITVLLPLIASIINDDTESMVDTIKGVIISGIGEVVPDLDETSIDSTLDDLVLLLLNA													
FVQSPNDMITLIKNTKVLGAAHQPRIMLAMADAMDLYVDEMEEEIPETDGGYRSIKIYAV													
PNGTEKDKYVEVAEVINTLTVYNTDLSEKIPVFELENGKVKTNDERSSYSFSNGSLLINL													
PVNHDYNFTIDSEKGYLLNALALEYSKDTAEYTRYINQNIVTSGKVNTFIVGASSSNHIA													
LGSDSVYTLAGGKKVFDKKNVELLDVAIEAKGVSSDEKLGFAVASPSVTVPGNVVEFTAL													
YFSPTKFVGWYDGNTLVSKEPCAFITLHNDIELTAKFTK													
													
>BEP156|Horse.7|IPR002921 													
MLKNILKFSLVFILVVGICIMTACDKGDNTKTMKLSAGASSGKAQKGREYEIIWSDEVFT													
QNATEQNTMLVSCASILSTASFSSFSVLEDLRELGFSKNAKFSYGENRDDTKVGLVISSK													
KIEDFTLVAVIIRGTVQKEWYSNFDVGYSDEHAGFSSCCDFVMKKLADYLVNYSMRKDNL													
KFFVTGYSRGGAVANLVSKELIDKYEKENIFSYTFATPNTTKSEDFADKKYSGIFNFVNP													
NDIVTRLPQDSWGYKKYGTTVNLSDTESEKEIEDFLFLCNELAPTVEDYYSKKYKVAENE													
LTLYNYMMTFAKMLCDEDLEENAEILVNSLNSDFAPLTKFFIGNVSAEDLLNGNFENSQV													
VSAHSSESYLTFVDNYNSSLLTSNS													
													
>BEP310|Horse.7|IPR002921 													
MCKKIIAMFLVVLMCAATIPFSAFAVENTDDNVVTGKVNVCGFDGGDFYFDFNSLTTADN													
TQYSDQLGILGALLSTDFLLDDSVKVTEKDGYVLEQLGFESKINIQNIRDEAIAGETDKD													
DYVVYSMGRKEVNTNGEKYSVYVLSIRGTVDLAEWLSDFDFGADIDAYYNTLGGRDKTEW													
SKDEYNHDHHKGFEVTGQRILKNIDEFIDSYKEKDANRKKTIFITGHSRGAAEGDVLGKV													
FEDRYRENGSIKPYTYTYGTPTTTTLSKSDAEKYQTIFNICNTDDLVTHVPPTAFQFQHY													
GKDIWVSVNDVEELKDNWDFGMFASFTAEYIKLFAKYALFDADDKSYTDPNLLLDYKSAQ													
GPEVIKALLKVIPAQTREEVFECSQLVWVPKNIPDKYKEFYVDAPYGSVDETQSELSFDL													
FALTHNAKRVKISSFFVTALLKGLKEEKLQSDDINVERDINIIKEIFDEVKSRKSEYIKD													
DAKENQLLELNNSPALDITVFAYVLFCRFDESQEYSPKYVEGISEFLDTFSVRGLLNSHM													
PTTYYQIVKYLAKENLNDSIANANKALEDKLAEYALSEGYAQQGEKIVNDAKDEISKALF													
ANDVKKLQDKYLLELNKLKAEDPSTPQDRTYIIGDSDSDTIITIADATLIQKFLAKVNDP													
LLKTSKTNLSMDCDLNGRIEIVDATLIQKYLAKFKEVEVFPIDEKRYID													
													
>JJL430|Horse.32|IPR002921 													
MEFYHYDKPLNRTDDLVAYGIANKTISVDGEDWTLFAVQVRGGGYAGEWTSNLHIDPYKI													
GDTDYSSGFGKPAEEIYNTLNESLKLISADANGKKKVKIWISGFSRAAAVSNALAGELTK													
HAKELGLEKENIYAYTFATPNAVLINPEEDVETNYKNIHNTLNPCDIVPVVPMSVSSFGW													
NYSKYGTTHYYNYTGFTGDDYSKITKTYEELTGLWYDPYEPKSDAAFLPVIFELCLSKTI													
ERDEYICKFYPYVGEMLSLVYCGNGIDSKRLLKLNDNLDLLHPNDAKLTAAKAETERYSE													
ENKELKDKLSSFLISRAAEIIWLFLDDTNEVDNTNVASNPKIMKQNKVNQFINDGPLQQL													
VDGTVTIGFYKGLSWDDSANFLNNVGKLADTMIAAISALKDSGYNIENVLTITMEHHPEV													
YMSVLFSGIDEKKLFMSPTPLDNLHAIIYETKGGKLADGKYIEVHLIRESSVDVSTKIPT													
KDGCTFKAWVDKDNKPVTTVDVSKPGYTHLTALWVVSSPVENNTAVFGNENKTILKDSSN													
AFVESVLLENVSRVENGTIVEFIAGNSTVQIPDVNGCSKKEITVFEINASVDDAPAQFTM													
TVTFENEAAAKDNMDNVRFWHYNTTTGWNPLTIREKAPSDRNVTYTVETDSFSPFGIGIY													
TPIPQPQPEPSHSSSRDYGASVWLTATPTPTPTPEPTAEPTLVQPSAQPIPTKQPATPVP													
FAGVIAGLSAAAVLFGLKRR													
													
>LLA035|Horse.22|IPR002921  													
MKKRRKWPWVCGASILLIGVWFIIRITGTVPRDMAAPAGTANVYSEEQERNLAICLSYLV													
YGCERADKRDGTVSEMLDSNRMGIIIESAGVRRSDEADPATAVINTEACIREWCGDFRFL													
TDLQNERDGFYGAAFADDEAQAVWVAYAGSVTLSDAISCAGLVLAPGLSGQEREAFDCLD													
RVLKCDEVSELGYSVYLTGHSLGGALATELSLVTGIRAVTINGADGLAYDKIKAIMIGDG													
EKPQLKVTNHMTSTEGGDFNFMSFVQRLMYLGSYRKVDHYIYRANGCTTDTHCAFSFWGQ													
PIQQK													
													
>NEB278|Sediment.2|IPR002921 													
MIRCPSERSRTSCLVLVAAGLLCGSAFAAMISTERAMNPYARKKEIPAFTLADLAPPFLE													
YAYFEGHDLRPFQPDASSFNLANAWWLAEASTLAYADEAFAAEWFRKAGFDEVRFFDKRS													
TQCFVASNREFAVVAFRGSEVWRRRGANDGHDLTADLMTNADFWLANWTRGAKVHRGFKN													
ALDEVWEDLFPYLAALQRRGCKIWMTGHSLGAALATLAADRYGEVQGVYTFGSPRVGNRR													
FKEKYSIRAYRFVNGNDMVARVPPPGFYVHVGEPRFIDHEGSIRDRPAESALALSPCGGG													
CGEKVSLEKNNLPKTPVFVPDAVIDHVPLLYAVLIWNNLVDVRHSAE													
													
>ELA265|Sediment.5|IPR002921 													
MWESIFSVSRFSWFFHSSSSKNQIINSLDHIRELIQDLSYSSKKPQLSKRIIIQEPCSSL													
IWESLLYLFSSLKMKFLPPPTSKISQLKKLLTQELIEKKILIEYASNVFGKRVIKTIQKA													
IDSLPDSIKKSDLWHIFAIMGHSVTTNDLKDLLNRVNTGEVPLKLSRSLSTDLSELSSKD													
MEKLVGFYRNPLEHLLPNEKKILWEELEKSGISLNNRVLANEEYEYHIRKLARNLEKEEK													
CTEEDLKLLSFAVSEQLARVVAYAEPGTICKDMIIPVPIFTKQQDIVYYQLNNYINENGL													
NCYLFTPLKGNFPAQLVFRGTDDAESLSRDIFDLNGIGKTVFDECKNQIAAIIEAYCETT													
EKPSLEITGHSLGGLDAQRAAILCLERFNQENNNGPFSLLSRVNCFAFCSPKLDQATIKS													
WEEQIEALSNHPSPPQIDLNFCYHKNDLLTQAGFKNLYLKKNLEFLQENYLQVTSDSGIL													
ATNTHHREPFFKGGKFYSSTDNRKYIHYNSTDFAYLKEKMDDLQEIMEKESEITLSKEEL													
EIIELSKKKLDEMRRNQEEIQLYQEGYSSDSSWIIFFVCKLLIAPGQWVFHWMKSHYIKV													
